# Supplementary material for: Regulation of stress granule formation in human oligodendrocytes
Source: Nat Commun. 2024 Feb 19;15:1524. doi: 10.1038/s41467-024-45746-6 (PMC10876533; doi:10.1038/s41467-024-45746-6)
Supplement: Supplementary file 4 — Source data [file 41467_2024_45746_MOESM4_ESM.xlsx]

## Sheet: Figure 1A
Figure 1A: Quantification of OLs (NogoA positive cells) in different regions of control and MS brains.
NogoA+ cells /mm2
Brain region	WM	NAWM	Active area	Inactive area
#area 1	784	1058	717	49
#area 2	939	837	602	58
#area 3		636	527	39
#area 4		698	567
#area 5			666
#area 6			597
#area 7			562
#area 8			915
#area 9			395
#area 10			642
#area 11			902
#area 12			834

## Sheet: Figure 1C
Figure 1C: Quantification of PABP granules in OLs in control and MS brain tissues
Presence of PABP granules (%)
Brain region	WM	NAWM	Active area	Inactive area
#area 1	12	64	20	77
#area 2	7	51	65	68
#area 3		80	84	62
#area 4		58	82
#area 5			76
#area 6			14
#area 7			50
#area 8			86
#area 9			83
#area 10			67
#area 11			77
#area 12			70

## Sheet: Figure 1E
Figure 1E: Quantification of ATF4 staining in OLs in control and MS brain tissues												Note: Statistical analysis was performed on the high expression category, comparing the different MS areas with the controls.
Absence of ATF4 signal (%)						Low expression of ATF4 signal (%)						High expression of ATF4 signal (%)
Brain region	WM	NAWM	Active area	Inactive area		Brain region	WM	NAWM	Active area	Inactive area		Brain region	WM	NAWM	Active area	Inactive area
#area 1	65	19	11	36		#area 1	24	38	29	50		#area 1	11	43	60	14
#area 2	79	49	8	71		#area 2	18	32	16	21		#area 2	3	19	76	8
#area 3		20	18	49		#area 3		37	35	33		#area 3		43	47	18
#area 4		23	8			#area 4		48	39			#area 4		29	53
#area 5			20			#area 5			37			#area 5			43
#area 6			11			#area 6			32			#area 6			57
#area 7			28			#area 7			38			#area 7			34
#area 8			17			#area 8			58			#area 8			25
#area 9			16			#area 9			19			#area 9			65
#area 10			24			#area 10			39			#area 10			37
#area 11			12			#area 11			49			#area 11			39
#area 12			18			#area 12			33			#area 12			49

## Sheet: Figure 1G
Figure 1G: Quantification of p4E-BP1 staining in OLs in control and MS brain tissues												Note: Statistical analysis was performed on the high expression category, comparing the different MS areas with the controls.
Absence of p4E-BP1 signal (%)						Low expression of p4E-BP1signal (%)						High expression of p4E-BP1 signal (%)
Brain region	WM	NAWM	Active area	Inactive area		Brain region	WM	NAWM	Active area	Inactive area		Brain region	WM	NAWM	Active area	Inactive area
#area 1	4	9	50	47		#area 1	14	12	28	42		#area 1	82	79	22	11
#area 2	2	0	59	30		#area 2	11	2	21	40		#area 2	87	98	20	30
#area 3		29	42	33		#area 3		49	28	34		#area 3		22	30	33
#area 4		30	48			#area 4		46	49			#area 4		24	3
#area 5			43			#area 5			50			#area 5			7
#area 6			48			#area 6			49			#area 6			3
#area 7			18			#area 7			35			#area 7			47
#area 8			35			#area 8			40			#area 8			25
#area 9			30			#area 9			51			#area 9			19
#area 10			40			#area 10			38			#area 10			22

## Sheet: Figure 2A
Figure 2A: Quantification of SG positive OLs at different time points during continual exposure to Ctrl, SA, LG or NG conditions.
G3BP1 granules (%)
Hours	Control				Low Glucose				No Glucose				Sodium Arsenite
	Exp.1	Exp.2	Exp.3	Exp.4	Exp.1	Exp.2	Exp.3	Exp.4	Exp.1	Exp.2	Exp.3	Exp.4	Exp.1	Exp.2	Exp.3	Exp.4
0	1	0	0	0	0	0	0	0	0	0	0	0	0	0	0	0
0.5	0	0	0	0									92.3	89	78.8	83.7
1	0	0	0	0	1	0	2	0	1.3	4	0	3.4	88.9	89	84.74	93.1
2	1	0	1	0	2	0	2	0	35.9	22	45.1	41.5	95.9	69	37	65.4
4	1	4	1	0	1	1	3	3	49.7	40	54.1	60.7	80.4	65	31.9	67.7
8	1	0	2	0	0	4	0	5	10.7	6	7.81	4.84	82.5	70	53.2	83.3
24	0	0	0	1	4	2	1	4	0	1	0	0	68.9	77	75	86.8
48	2	2	0	2	3.9	3.3	1	2	2.9	3	1	2	68.9	48	75	86.8
96	1	0	1	0	4.2	1.8	2	2.9	6.4	5	2.3	4

## Sheet: Figure 2C
Figure 2C: Quantification of OLs cell death at different time points during continual exposure to Ctrl, SA, LG or NG conditions.
PI positive cells (%)
Hours	Control					Low Glucose					No Glucose					Sodium Arsenite
	Exp.1	Exp.2	Exp.3	Exp.4	Exp.5	Exp.1	Exp.2	Exp.3	Exp.4	Exp.5	Exp.1	Exp.2	Exp.3	Exp.4	Exp.5	Exp.1	Exp.2	Exp.3
0	0	0	1													0	0	0
1	0	1	2													0	0	2
2	0	2.3	0													2	3.5	0
4	1.2	3.2	3.9													1.4	5.2	6.3
8	0.3	0.3	0.4	0	3.2	0	2.2	1.2	5.3	8.8	0	4	5	4	4	10.2	5.4	3.2
24	3	4	0	1	0	4.3	7.5	4.4	2.4	0.9	10	12.2	8.9	13.2	5.5	45.2	22.9	39.3
48	0	1.8	0	2.1	2.3	4.9	6.3	3.2	9.3	12.9	28.6	17.1	10.3	23.7	14	77.2	90.1	92.3
96	25.9	9.1	12.1	15.3	3.5	75	17.9	27.2	46.2	15.8	87.1	80	76.2	92.2	28.6

## Sheet: Figure 2D
Figure 2D: Quantification of SG positive OLs after 4 and 24 hours exposure of Ctrl, TNFα, IFNγ, NG or a combination of these conditions.
G3BP1 granules (%)
	4 hours							24 hours
	Ctrl	TNFα	IFNγ	NG	NG+TNFα+IFNγ			Ctrl	TNFα	IFNγ	NG	NG+TNFα+IFNγ
Exp.1	3.9	0	0	49.7	35.71		Exp.1	0	2.6	0	1.2	50
Exp.2	1.3	0	1.2	54.1	50		Exp.2	1	0	0	0	53.33
Exp.3	0	3.4	1.9	60.7	71.43		Exp.3	0	4.8	1.5	0	86.84
Exp.4	1	4	2.3	52.2	63.1		Exp.4	2	4	3.9	5.4	72.9
Exp.5	1.63			48.75	30.6		Exp.5	1.63			7.21	41.77
Exp.6				40			Exp.6					64.5
Exp.7				57.47			Exp.7				5.9	57.47
							Exp.8					39.4
							Exp.9				2.9	55.36

## Sheet: Figure 2F
Figure 2F: Quantification of OLs cell death after 24 hours exposure of Ctrl, TNFα, IFNγ, NG or a combination of these conditions.
PI positive cells (%)
	Ctrl	TNFα	IFNγ	NG	Ctrl+TNFα+IFNγ	LG+TNFα+IFNγ	NG+TNFα+IFNγ
Exp.1	1.2	2.2	0.2	10			9.09
Exp.2	0	1.2	2.9	12.2			8.33
Exp.3	2.4	3.1	4.8	8.9			7.89
Exp.4	4.9	4.2	3.9	5.3			6.2
Exp.5	1.63			2.5			8.86
Exp.6	2.34			3.64			5
Exp.7	2.94			5.75	3.9	5	8.05
Exp.8	1.12			4.4	2.3	1	3.06
Exp.9	2.5			2.2	1.67	3	3.57

## Sheet: Figure 3A
Figure 3A: ATP level in OLs after 4 and 24 hours exposure of Ctrl, SA or NG conditions or in combination with TNFα and IFNγ.
ATP level (%)
	4 hours							24 hours
	Ctrl	SA	NG	Ctrl+TNFα+IFNγ	NG+TNFα+IFNγ			Ctrl	SA	NG	Ctrl+TNFα+IFNγ	NG+TNFα+IFNγ
Exp.1	100	34.6					Exp.1	100	13.4	2.9
Exp.2	100	66.3					Exp.2	100	31.9	42.3
Exp.3	100	27.2					Exp.3	100	9.2	12.7	75.65	7.38
Exp.4	100		55.4				Exp.4	100			96.47	38.65
Exp.5	100		31.4				Exp.5	100			96.84	51.32
Exp.6	100		36

## Sheet: Figure 3B
Figure 3B: Protein synthesis level in OLs after 4 and 24 hours exposure of Ctrl, SA, CHX or NG conditions or in combination with TNFα and IFNγ.
Protein synthesis level (%)
	4 hours								24 hours
	Ctrl	SA	NG	Ctrl+TNFα+IFNγ	NG+TNFα+IFNγ	CHX			Ctrl	SA	NG	Ctrl+TNFα+IFNγ	NG+TNFα+IFNγ	CHX
Exp.1	100	34.6	49.8					Exp.1	100	34.2		92.85	62.59	37.7
Exp.2	100	38.5	55			25.1		Exp.2	100	26.4	42.4	98.4	54.79	28.2
Exp.3	100	37.4	53.5			47.6		Exp.3	100	25.3	48.4	88.73	63.14	17.9
Exp.4	100	51.3	59.7			44		Exp.4	100		45.4	85.82		45.33
Exp.5	100					33.3		Exp.5	100		59.89	98.17
								Exp.6	100		55.6			51.08
								Exp.7	100					46.36
								Exp.8	100					50.86

[truncated: 21 more sheets: Figure 3D, Figure 4A, Figure 4C, Figure 4E, Figure 4F, Figure 4G, Figure 4I, Figure 5A, Figure 5B, Figure 7, Figure 7A, Figure 7B, Figure 7C, Figure 7F, Figure 7G, Figure S1C, Figure S3A, Figure S3B, Figure S4A, Figure S4B …]
